# Supplementary material for: Characterization of Innate Responses Induced by PLGA Encapsulated- and Soluble TLR Ligands In Vitro and In Vivo in Chickens
Source: PLoS One. 2017 Jan 3;12(1):e0169154. doi: 10.1371/journal.pone.0169154 (PMC5207720; doi:10.1371/journal.pone.0169154)
Supplement: S1 Table — (XLSX) [file pone.0169154.s001.xlsx]

## Sheet: S1_Table.xlsx
Ligand	dose	Nitric oxide concnetarion (µM/mL) measured by Griess Reagent System: replicates
P-LPSlo	low	137.554								Experimental groups	NO production after 24 hrs of stimulation of macropahges
P-LPSlo	low	112.392									Mean	SEM
P-LPSlo	low	118.698								P-LPSHi	120.46	1.60903
P-LPSlo	low	110.468								LPSHi	141.255	1.75494
P-LPSlo	low	111.83								P-LPSlo	116.698	4.27068
P-LPSlo	low	111.414								LPSlo	85.793	3.1698
P-LPSHi	high	119.318								P-PamHi	133.39	2.06052
P-LPSHi	high	116.596								PamHi	141.771	3.27938
P-LPSHi	high	122.724								P-Pamlo	133.48	2.29263
P-LPSHi	high	116.862								Pamlo	137.293	2.99992
P-LPSHi	high	120.532								P-CpGHi	138.274	4.22527
P-LPSHi	high	127.046								CpGHi	138.661	1.78809
LPSlo	low	90.308								P-CpGlo	132.973	2.06935
LPSlo	low	76.75								CpGlo	134.906	1.86635
LPSlo	low	77.4
LPSlo	low	84.712
LPSlo	low	95.044
LPSlo	low	92.32
LPSHi	high	137.968
LPSHi	high	140.722
LPSHi	high	139.744
LPSHi	high	145.458
LPSHi	high	136.488
LPSHi	high	147.472
P-Pamlo	low	131.544
P-Pamlo	low	132.196
P-Pamlo	low	139.004
P-Pamlo	low	141.788
P-Pamlo	low	129.59
P-Pamlo	low	127.342
P-PamHi	high	130.242
P-PamHi	high	133.232
P-PamHi	high	141.55
P-PamHi	high	129.71
P-PamHi	high	128.732
P-PamHi	high	137.346
Pamlo	low	139.656
Pamlo	low	143.06
Pamlo	low	142.586
Pamlo	low	123.108
Pamlo	low	137.702
Pamlo	low	138.68
PamHi	high	132.344
PamHi	high	135.068
PamHi	high	146.554
PamHi	high	137.702
PamHi	high	147.53
PamHi	high	152.562
P-CpGlo	low	132.644
P-CpGlo	low	129.466
P-CpGlo	low	141.8
P-CpGlo	low	135.5
P-CpGlo	low	127.582
P-CpGlo	low	131.32
P-CpGHi	high	132.85
P-CpGHi	high	130.054
P-CpGHi	high	152.602
P-CpGHi	high	127.906
P-CpGHi	high	138.62
P-CpGHi	high	149.512
CpGlo	low	142.682
CpGlo	low	132.732
CpGlo	low	136.294
CpGlo	low	135.47
CpGlo	low	133.704
CpGlo	low	128.936
CpGHi	high	134.588
CpGHi	high	138.266
CpGHi	high	140.238
CpGHi	high	135.912
CpGHi	high	136.588
CpGHi	high	146.714
