# Supplementary material for: Characterization of Innate Responses Induced by PLGA Encapsulated- and Soluble TLR Ligands In Vitro and In Vivo in Chickens
Source: PLoS One. 2017 Jan 3;12(1):e0169154. doi: 10.1371/journal.pone.0169154 (PMC5207720; doi:10.1371/journal.pone.0169154)
Supplement: S2 Table — (XLSX) [file pone.0169154.s002.xlsx]

## Sheet: S2_Table.xlsx
Experimental groups	Interferon alpha expression hrs post-stimulation of macrophages
	3 hr		12 hr		18 hr
	Mean	SEM	Mean	SEM	Mean	SEM
P-LPSHi	0.977755	0.256739	1.62739	0.861504	1.05279	0.882162
LPSHi	0.998433	0.301375	1.49002	0.391309	0.907331	0.439899
P-LPSlo	0.714987	0.259558	2.43257	0.566025	0.66176	0.413134
LPSlo	0.57859	0.190791	2.06307	0.491912	0.811496	0.17768
P-PamHi	1.16031	0.277575	1.59832	0.575449	0.440762	0.131132
PamHi	0.479791	0.139326	1.34944	0.667117	0.38434	0.334433
P-Pamlo	1.09556	0.552751	1.35867	0.550444	1.47977	1.42309
Pamlo	0.703185	0.250492	1.43036	0.675758	0.640587	0.486897
P-CpGHi	6.53831	3.95404	1.13698	0.723017	0.525048	0.238037
CpGHi	1.45483	0.624842	1.39783	0.822827	0.923636	0.41936
P-CpGlo	1.6564	0.308661	0.380778	0.390369	0.667566	0.503745
CpGlo	1.1436	0.123797	0.478141	0.280291	0.737595	0.187959
Experimental groups	Interferon beta expression hrs post-stimulation of macrophages
	3 hr		12 hr		18 hr
	Mean	SEM	Mean	SEM	Mean	SEM
P-LPSHi	0.903358	0.236985	1.1433	0.331114	0.609304	0.138311
LPSHi	0.8049	0.242435	1.30149	0.698696	0.493164	0.115045
P-LPSlo	0.930581	0.308406	1.45285	0.714631	0.471664	0.143444
LPSlo	0.604356	0.186665	1.50372	0.33178	0.521829	0.131479
P-PamHi	1.23367	0.371169	1.28089	0.852593	0.414741	0.0749191
PamHi	0.523593	0.13285	0.898635	0.247707	0.455917	0.281219
P-Pamlo	1.16606	0.469001	0.960422	0.347766	0.510451	0.16031
Pamlo	0.78539	0.256163	0.859801	0.306549	0.497407	0.250687
P-CpGHi	27.0254	4.05488	74.4444	17.9872	146.627	64.8428
CpGHi	0.410467	0.058869	0.410436	0.141105	0.914323	0.329464
P-CpGlo	1.32313	0.168927	0.305381	0.10367	0.687892	0.130346
CpGlo	0.500586	0.500586	0.566183	0.134563	0.759481	0.368866
Experimental groups	Interferon gamma expression hrs post-stimulation of macrophages
	3 hr		12 hr		18 hr
	Mean	SEM	Mean	SEM	Mean	SEM
P-LPSHi	149.617	3.88457	1.0877	0.30739	1.41242	0.137164
LPSHi	137.527	11.7758	1.90946	0.878234	1.94559	0.105667
P-LPSlo	119.687	4.80746	1.47632	0.444072	0.881633	0.114972
LPSlo	93.7994	8.66748	0.978478	0.184532	0.842315	0.193882
P-PamHi	304.388	17.3416	3.99666	0.191898	1.96781	0.112379
PamHi	164.227	20.2697	4.43128	0.778138	1.48474	0.31627
P-Pamlo	219.515	46.5415	2.84229	0.594485	1.3447	0.229005
Pamlo	215.395	35.629	4.25659	0.8186	1.35122	0.126574
P-CpGHi	2027.07	238.623	62.2402	13.6215	51.3317	27.3616
CpGHi	2294.5	178.436	7.33722	0.62794	1.79356	0.277569
P-CpGlo	2370.42	317.681	5.00806	0.265073	1.4381	0.12273
CpGlo	1171.91	162.799	2.96996	0.86021	1.0136	0.256752
Experimental groups	Interleukin 1beta expression hrs post-stimulation of macrophages
	3 hr		12 hr		18 hr
	Mean	SEM	Mean	SEM	Mean	SEM
P-LPSHi	5998.86	327.908	631.76	35.8338	7159.27	500.039
LPSHi	7213.96	744.219	1044.52	35.2091	1380.17	204.14
P-LPSlo	3717.14	167.737	808.122	167.737	808.122	37.5134
LPSlo	5216.21	429.559	588.256	49.8331	714.333	90.8287
P-PamHi	7552.28	798.875	5415.76	1208.38	9546.41	809.599
PamHi	4758.74	487.673	2934.84	257.127	5072.87	762.614
P-Pamlo	10525.4	1974.87	2647.03	542.859	7347.44	520.127
Pamlo	7042.95	942.896	4688.53	532.425	4894.86	777.613
P-CpGHi	1379.05	193.703	569.236	150.518	457.09	115.246
CpGHi	4980.27	869.453	4790.61	924.202	2995.72	336.428
P-CpGlo	4753.25	345.044	2321.6	483.49	4887.65	555.646
CpGlo	5635.18	625.7	4681.51	626.609	5443.22	592.026
