# Supplementary material for: Characterization of Innate Responses Induced by PLGA Encapsulated- and Soluble TLR Ligands In Vitro and In Vivo in Chickens
Source: PLoS One. 2017 Jan 3;12(1):e0169154. doi: 10.1371/journal.pone.0169154 (PMC5207720; doi:10.1371/journal.pone.0169154)
Supplement: S4 Table — (XLSX) [file pone.0169154.s004.xlsx]

## Sheet: S4_Table.xlsx
Experimental groups	Interleukin 1beta expression hrs post-stimulation of macrophages
	3 hr		18hr		48 hr		96 hr
	Mean	SEM	Mean	SEM	Mean	SEM	Mean	SEM
P-LPSHi	24.781	10.633	5.301	2.455	14.249	7.214	6.714	2.443
LPSHi	130.665	47.695	2.215	1.523	2.316	1.246	1.902	1.601
P-LPSlo	41.18	22.757	3.212	1.248	9.878	5.766	8.011	4.565
LPSlo	14.238	6.387	2.455	1.134	1.912	1.02	1.709	0.901
Experimental groups	Interferon gamma expression hrs post-stimulation of macrophages
	3 hr		18hr		48 hr		96 hr
	Mean	SEM	Mean	SEM	Mean	SEM	Mean	SEM
P-LPSHi	8.689	3.142	6.665	0.503	5.129	0.734	4.006	0.724
LPSHi	2.841	1.993	3.801	0.53	1.53	3.022	1.249	0.221
P-LPSlo	2.097	1.345	6.176	2.177	5.202	1.09	1.601	0.892
LPSlo	2.238	1.261	2.35	0.547	2.336	0.727	1.474	0.825
Experimental groups	Interleukin 8 expression hrs post-stimulation of macrophages
	3 hr		18hr		48 hr		96 hr
	Mean	SEM	Mean	SEM	Mean	SEM	Mean	SEM
P-LPSHi	19.157	8.484	3.083	1.652	3.257	2.309	6.897	5.741
LPSHi	21.241	10.379	3.458	2.501	1.951	1.452	3.255	2.331
P-LPSlo	5.523	3.454	2.781	2.389	2.014	1.689	7.252	5.565
LPSlo	6.201	2.189	1.3	0.251	1.601	1.254	1.431	1.131
